# Supplementary material for: Excited-State (Anti)Aromaticity Explains Why Azulene Disobeys Kasha’s Rule
Source: J Am Chem Soc. 2023 Sep 13;145(39):21569–75. doi: 10.1021/jacs.3c07625 (PMC10557139; doi:10.1021/jacs.3c07625)
Supplement: Supplementary file 2 — ja3c07625_si_002.zip [file ja3c07625_si_002.zip]

Archive with 108 entries (46 files):
- optimized_geometries_xyz/
- optimized_geometries_xyz/01_azulene_optimized_geometries/
- optimized_geometries_xyz/01_azulene_optimized_geometries/01_B3LYP_full/
- optimized_geometries_xyz/01_azulene_optimized_geometries/01_B3LYP_full/1_S0/
- optimized_geometries_xyz/01_azulene_optimized_geometries/01_B3LYP_full/1_S0/orca.xyz
- optimized_geometries_xyz/01_azulene_optimized_geometries/01_B3LYP_full/2_T1/
- optimized_geometries_xyz/01_azulene_optimized_geometries/01_B3LYP_full/2_T1/orca.xyz
- optimized_geometries_xyz/01_azulene_optimized_geometries/01_B3LYP_full/3_Qu1/
- optimized_geometries_xyz/01_azulene_optimized_geometries/01_B3LYP_full/3_Qu1/orca.xyz
- optimized_geometries_xyz/01_azulene_optimized_geometries/01_B3LYP_full/4_S1/
- optimized_geometries_xyz/01_azulene_optimized_geometries/01_B3LYP_full/4_S1/orca.xyz
- optimized_geometries_xyz/01_azulene_optimized_geometries/01_B3LYP_full/5_S2/
- optimized_geometries_xyz/01_azulene_optimized_geometries/01_B3LYP_full/5_S2/orca.xyz
- optimized_geometries_xyz/01_azulene_optimized_geometries/01_B3LYP_full/6_CI/
- optimized_geometries_xyz/01_azulene_optimized_geometries/01_B3LYP_full/6_CI/ci_opt.xyz
- optimized_geometries_xyz/01_azulene_optimized_geometries/02_BLYP_S0T1Qu1/
- optimized_geometries_xyz/01_azulene_optimized_geometries/02_BLYP_S0T1Qu1/1_S0/
- optimized_geometries_xyz/01_azulene_optimized_geometries/02_BLYP_S0T1Qu1/1_S0/orca.xyz
- optimized_geometries_xyz/01_azulene_optimized_geometries/02_BLYP_S0T1Qu1/2_T1/
- optimized_geometries_xyz/01_azulene_optimized_geometries/02_BLYP_S0T1Qu1/2_T1/orca.xyz
- optimized_geometries_xyz/01_azulene_optimized_geometries/02_BLYP_S0T1Qu1/3_Qu1/
- optimized_geometries_xyz/01_azulene_optimized_geometries/02_BLYP_S0T1Qu1/3_Qu1/orca.xyz
- optimized_geometries_xyz/01_azulene_optimized_geometries/03_CAM-B3LYP_S0T1Qu1/
- optimized_geometries_xyz/01_azulene_optimized_geometries/03_CAM-B3LYP_S0T1Qu1/1_S0/
- optimized_geometries_xyz/01_azulene_optimized_geometries/03_CAM-B3LYP_S0T1Qu1/1_S0/orca.xyz
- optimized_geometries_xyz/01_azulene_optimized_geometries/03_CAM-B3LYP_S0T1Qu1/2_T1/
- optimized_geometries_xyz/01_azulene_optimized_geometries/03_CAM-B3LYP_S0T1Qu1/2_T1/orca.xyz
- optimized_geometries_xyz/01_azulene_optimized_geometries/03_CAM-B3LYP_S0T1Qu1/3_Qu1/
- optimized_geometries_xyz/01_azulene_optimized_geometries/03_CAM-B3LYP_S0T1Qu1/3_Qu1/orca.xyz
- optimized_geometries_xyz/02_homoazulene_optimized_geometries/
- optimized_geometries_xyz/02_homoazulene_optimized_geometries/01_planar_starting_geometry/
- optimized_geometries_xyz/02_homoazulene_optimized_geometries/01_planar_starting_geometry/02_T1/
- optimized_geometries_xyz/02_homoazulene_optimized_geometries/01_planar_starting_geometry/02_T1/orca.xyz
- optimized_geometries_xyz/02_homoazulene_optimized_geometries/01_planar_starting_geometry/03_Qu1/
- optimized_geometries_xyz/02_homoazulene_optimized_geometries/01_planar_starting_geometry/03_Qu1/orca.xyz
- optimized_geometries_xyz/02_homoazulene_optimized_geometries/02_puckered_starting_geometry/
- optimized_geometries_xyz/02_homoazulene_optimized_geometries/02_puckered_starting_geometry/01_S0/
- optimized_geometries_xyz/02_homoazulene_optimized_geometries/02_puckered_starting_geometry/01_S0/orca.xyz
- optimized_geometries_xyz/02_homoazulene_optimized_geometries/02_puckered_starting_geometry/02_T1/
- optimized_geometries_xyz/02_homoazulene_optimized_geometries/02_puckered_starting_geometry/02_T1/orca.xyz
- optimized_geometries_xyz/02_homoazulene_optimized_geometries/02_puckered_starting_geometry/03_Qu1/
- optimized_geometries_xyz/02_homoazulene_optimized_geometries/02_puckered_starting_geometry/03_Qu1/orca.xyz
- optimized_geometries_xyz/03_other_compounds/
- optimized_geometries_xyz/03_other_compounds/01_naphthalene/
- optimized_geometries_xyz/03_other_compounds/01_naphthalene/orca.xyz
- optimized_geometries_xyz/03_other_compounds/02_c5_radical/
- optimized_geometries_xyz/03_other_compounds/02_c5_radical/orca.xyz
- optimized_geometries_xyz/03_other_compounds/03_c7_radical/
- optimized_geometries_xyz/03_other_compounds/03_c7_radical/orca.xyz
- optimized_geometries_xyz/04_ISE_geometries/
- optimized_geometries_xyz/04_ISE_geometries/01_S0/
- optimized_geometries_xyz/04_ISE_geometries/01_S0/01_ISE_reactant/
- optimized_geometries_xyz/04_ISE_geometries/01_S0/01_ISE_reactant/01/
- optimized_geometries_xyz/04_ISE_geometries/01_S0/01_ISE_reactant/01/orca.xyz
- optimized_geometries_xyz/04_ISE_geometries/01_S0/01_ISE_reactant/02/
- optimized_geometries_xyz/04_ISE_geometries/01_S0/01_ISE_reactant/02/orca.xyz
- optimized_geometries_xyz/04_ISE_geometries/01_S0/01_ISE_reactant/03/
- optimized_geometries_xyz/04_ISE_geometries/01_S0/01_ISE_reactant/03/orca.xyz
- optimized_geometries_xyz/04_ISE_geometries/01_S0/01_ISE_reactant/04/
- optimized_geometries_xyz/04_ISE_geometries/01_S0/01_ISE_reactant/04/orca.xyz
- optimized_geometries_xyz/04_ISE_geometries/01_S0/01_ISE_reactant/05/
- optimized_geometries_xyz/04_ISE_geometries/01_S0/01_ISE_reactant/05/orca.xyz
- optimized_geometries_xyz/04_ISE_geometries/01_S0/01_ISE_reactant/06/
- optimized_geometries_xyz/04_ISE_geometries/01_S0/01_ISE_reactant/06/orca.xyz
- optimized_geometries_xyz/04_ISE_geometries/01_S0/01_ISE_reactant/07/
- optimized_geometries_xyz/04_ISE_geometries/01_S0/01_ISE_reactant/07/orca.xyz
- optimized_geometries_xyz/04_ISE_geometries/01_S0/01_ISE_reactant/08/
- optimized_geometries_xyz/04_ISE_geometries/01_S0/01_ISE_reactant/08/orca.xyz
- optimized_geometries_xyz/04_ISE_geometries/01_S0/02_ISE_product/
- optimized_geometries_xyz/04_ISE_geometries/01_S0/02_ISE_product/01/
- optimized_geometries_xyz/04_ISE_geometries/01_S0/02_ISE_product/01/orca.xyz
- optimized_geometries_xyz/04_ISE_geometries/01_S0/02_ISE_product/02_3/
- optimized_geometries_xyz/04_ISE_geometries/01_S0/02_ISE_product/02_3/orca.xyz
- optimized_geometries_xyz/04_ISE_geometries/01_S0/02_ISE_product/04_5/
- optimized_geometries_xyz/04_ISE_geometries/01_S0/02_ISE_product/04_5/orca.xyz
- optimized_geometries_xyz/04_ISE_geometries/01_S0/02_ISE_product/06_7/
- optimized_geometries_xyz/04_ISE_geometries/01_S0/02_ISE_product/06_7/orca.xyz
- optimized_geometries_xyz/04_ISE_geometries/01_S0/02_ISE_product/08/
- optimized_geometries_xyz/04_ISE_geometries/01_S0/02_ISE_product/08/orca.xyz
- optimized_geometries_xyz/04_ISE_geometries/02_T1/
- optimized_geometries_xyz/04_ISE_geometries/02_T1/01_ISE_reactant/
- optimized_geometries_xyz/04_ISE_geometries/02_T1/01_ISE_reactant/01/
- optimized_geometries_xyz/04_ISE_geometries/02_T1/01_ISE_reactant/01/orca.xyz
- optimized_geometries_xyz/04_ISE_geometries/02_T1/01_ISE_reactant/02/
- optimized_geometries_xyz/04_ISE_geometries/02_T1/01_ISE_reactant/02/orca.xyz
- optimized_geometries_xyz/04_ISE_geometries/02_T1/01_ISE_reactant/03/
- optimized_geometries_xyz/04_ISE_geometries/02_T1/01_ISE_reactant/03/orca.xyz
- optimized_geometries_xyz/04_ISE_geometries/02_T1/01_ISE_reactant/04/
- optimized_geometries_xyz/04_ISE_geometries/02_T1/01_ISE_reactant/04/orca.xyz
- optimized_geometries_xyz/04_ISE_geometries/02_T1/01_ISE_reactant/05/
- optimized_geometries_xyz/04_ISE_geometries/02_T1/01_ISE_reactant/05/orca.xyz
- optimized_geometries_xyz/04_ISE_geometries/02_T1/01_ISE_reactant/06/
- optimized_geometries_xyz/04_ISE_geometries/02_T1/01_ISE_reactant/06/orca.xyz
- optimized_geometries_xyz/04_ISE_geometries/02_T1/01_ISE_reactant/07/
- optimized_geometries_xyz/04_ISE_geometries/02_T1/01_ISE_reactant/07/orca.xyz
- optimized_geometries_xyz/04_ISE_geometries/02_T1/01_ISE_reactant/08/
- optimized_geometries_xyz/04_ISE_geometries/02_T1/01_ISE_reactant/08/orca.xyz
- optimized_geometries_xyz/04_ISE_geometries/02_T1/02_ISE_product/
- optimized_geometries_xyz/04_ISE_geometries/02_T1/02_ISE_product/01/
- optimized_geometries_xyz/04_ISE_geometries/02_T1/02_ISE_product/01/orca.xyz
- optimized_geometries_xyz/04_ISE_geometries/02_T1/02_ISE_product/02_3/
- optimized_geometries_xyz/04_ISE_geometries/02_T1/02_ISE_product/02_3/orca.xyz
- optimized_geometries_xyz/04_ISE_geometries/02_T1/02_ISE_product/04_5/
- optimized_geometries_xyz/04_ISE_geometries/02_T1/02_ISE_product/04_5/orca.xyz
- optimized_geometries_xyz/04_ISE_geometries/02_T1/02_ISE_product/06_7/
- optimized_geometries_xyz/04_ISE_geometries/02_T1/02_ISE_product/06_7/orca.xyz
- optimized_geometries_xyz/04_ISE_geometries/02_T1/02_ISE_product/08/
- optimized_geometries_xyz/04_ISE_geometries/02_T1/02_ISE_product/08/orca.xyz
