# Supplementary material for: Excited-State (Anti)Aromaticity Explains Why Azulene Disobeys Kasha’s Rule
Source: J Am Chem Soc. 2023 Sep 13;145(39):21569–75. doi: 10.1021/jacs.3c07625 (PMC10557139; doi:10.1021/jacs.3c07625)
Supplement: Supplementary file 2 — ja3c07625_si_002.zip [file ja3c07625_si_002.zip › optimized_geometries_xyz/01_azulene_optimized_geometries/01_B3LYP_full/1_S0/orca.xyz]

18
Coordinates from ORCA-job orca
  C   -4.90396011673889      1.49248560246579      0.00000006517512
  C   -4.23090238429736      2.72106089838097     -0.00000003562602
  C   -3.97703702946883      0.44251853266588     -0.00000012165351
  C   -2.68540669553613      0.98755077740271     -0.00000055965433
  C   -2.85083981883767      2.47362917292672      0.00000000084503
  C   -1.85004232341929      3.43134679198089     -0.00000009733395
  C   -0.46920209716114      3.25494642911376     -0.00000007188082
  C   0.25580260700457      2.06688763992092      0.00000005066290
  C   -0.19047040933520      0.74875221006889      0.00000013641262
  C   -1.49860584002793      0.27323405817644     -0.00000031660738
  H   -5.97736962620415      1.37269893895855      0.00000053466684
  H   -4.68552827978665      3.69933311367671      0.00000005579011
  H   -4.20524571672563     -0.61183724290712      0.00000013158039
  H   -2.19411864769931      4.46092217155009     -0.00000013028538
  H   0.12042793533132      4.16353744659999     -0.00000005925832
  H   1.33354059061761      2.18670509856292      0.00000031951584
  H   0.58438627469989     -0.00808206472196      0.00000044942164
  H   -1.60820842241519     -0.80677957482215     -0.00000035177078
