# Supplementary material for: Excited-State (Anti)Aromaticity Explains Why Azulene Disobeys Kasha’s Rule
Source: J Am Chem Soc. 2023 Sep 13;145(39):21569–75. doi: 10.1021/jacs.3c07625 (PMC10557139; doi:10.1021/jacs.3c07625)
Supplement: Supplementary file 2 — ja3c07625_si_002.zip [file ja3c07625_si_002.zip › optimized_geometries_xyz/01_azulene_optimized_geometries/01_B3LYP_full/2_T1/orca.xyz]

18
Coordinates from ORCA-job orca
  C   -4.95832319818048      1.48636754670764     -0.00000030279852
  C   -4.25708241233223      2.69284867729827     -0.00000007928880
  C   -4.00880933718530      0.46435886958346      0.00000018487429
  C   -2.67291526360562      1.03666776567738      0.00000008654627
  C   -2.82789819315653      2.42862297711065      0.00000003287222
  C   -1.82994676885215      3.44715534178096      0.00000018119032
  C   -0.46558033261462      3.26074483087430     -0.00000009109018
  C   0.28815841593480      2.07052718923789     -0.00000039343124
  C   -0.18572014387853      0.74378692691098     -0.00000013899322
  C   -1.47554309736767      0.26225592708824      0.00000006915524
  H   -6.02876893365645      1.36687754692076     -0.00000042301240
  H   -4.68881618755085      3.68336011010438     -0.00000024408115
  H   -4.21188586797361     -0.59692684289333      0.00000046075411
  H   -2.18768325922257      4.46928512662807      0.00000058677363
  H   0.12475171608708      4.17120011221002      0.00000025950941
  H   1.36310538440513      2.19001005116203     -0.00000038081415
  H   0.59022471281940     -0.01471639576398     -0.00000001975838
  H   -1.60004723366977     -0.81351576063774      0.00000021159257
