# Supplementary material for: Excited-State (Anti)Aromaticity Explains Why Azulene Disobeys Kasha’s Rule
Source: J Am Chem Soc. 2023 Sep 13;145(39):21569–75. doi: 10.1021/jacs.3c07625 (PMC10557139; doi:10.1021/jacs.3c07625)
Supplement: Supplementary file 2 — ja3c07625_si_002.zip [file ja3c07625_si_002.zip › optimized_geometries_xyz/01_azulene_optimized_geometries/01_B3LYP_full/3_Qu1/orca.xyz]

18
Coordinates from ORCA-job orca
  C   -4.94739236202513      1.48751553225463      0.00000009745060
  C   -4.25172160570955      2.71922393470954     -0.00000008148269
  C   -3.99755627971065      0.44005548281804     -0.00000033752436
  C   -2.67285254135552      0.99549590956187     -0.00000049036443
  C   -2.83688569168525      2.46916208011336     -0.00000029229146
  C   -1.85161326743017      3.47404624082044     -0.00000011308931
  C   -0.45263537124121      3.28914099115083     -0.00000006814872
  C   0.28345901174043      2.06974242038667      0.00000003396702
  C   -0.16678515594348      0.71892695664293      0.00000014407844
  C   -1.49061887823537      0.23132745502562     -0.00000017079615
  H   -6.01928854056708      1.36771799121506      0.00000074514515
  H   -4.70299356415998      3.69891084297144      0.00000040969961
  H   -4.22182302661587     -0.61503055787498     -0.00000025981409
  H   -2.21015275555595      4.49551003136431     -0.00000009070047
  H   0.14651912404185      4.19023051094049     -0.00000046243486
  H   1.36014612870937      2.18946452768062      0.00000064397875
  H   0.61563749256185     -0.02859076326838      0.00000042239820
  H   -1.61622271681825     -0.84393958651250     -0.00000013007123
