# Supplementary material for: Excited-State (Anti)Aromaticity Explains Why Azulene Disobeys Kasha’s Rule
Source: J Am Chem Soc. 2023 Sep 13;145(39):21569–75. doi: 10.1021/jacs.3c07625 (PMC10557139; doi:10.1021/jacs.3c07625)
Supplement: Supplementary file 2 — ja3c07625_si_002.zip [file ja3c07625_si_002.zip › optimized_geometries_xyz/01_azulene_optimized_geometries/01_B3LYP_full/4_S1/orca.xyz]

18
Coordinates from ORCA-job orca
  C   -4.95896806473025      1.48651690012935     -0.00000102853672
  C   -4.25857404781664      2.69268788542980     -0.00000047648303
  C   -4.01043917042357      0.46411808727448      0.00000035592097
  C   -2.67292660444903      1.04247201757375      0.00000073887758
  C   -2.82653144711573      2.42259262501618      0.00000026884887
  C   -1.82815813304595      3.44655233039162      0.00000073386415
  C   -0.46527493523074      3.26154860576965      0.00000015463649
  C   0.28454365843701      2.07014861757510     -0.00000044200553
  C   -0.18501728012530      0.74310385887792     -0.00000021928080
  C   -1.47384290759079      0.26301073054315      0.00000044393070
  H   -6.02948596091507      1.36720994934384     -0.00000135059123
  H   -4.68760079815683      3.68363205881312     -0.00000042485146
  H   -4.21092437702275     -0.59695800133179      0.00000143624371
  H   -2.18789414697430      4.46751290524714      0.00000110998855
  H   0.12668551142556      4.17071419863633      0.00000021271816
  H   1.35959038040750      2.18977899960674     -0.00000099093829
  H   0.59234537036285     -0.01366532898432     -0.00000093079365
  H   -1.60030704703597     -0.81206643991206      0.00000040845152
