# Supplementary material for: Excited-State (Anti)Aromaticity Explains Why Azulene Disobeys Kasha’s Rule
Source: J Am Chem Soc. 2023 Sep 13;145(39):21569–75. doi: 10.1021/jacs.3c07625 (PMC10557139; doi:10.1021/jacs.3c07625)
Supplement: Supplementary file 2 — ja3c07625_si_002.zip [file ja3c07625_si_002.zip › optimized_geometries_xyz/01_azulene_optimized_geometries/01_B3LYP_full/5_S2/orca.xyz]

18
Coordinates from ORCA-job orca
  C   -4.93254282488202      1.48949879449697     -0.00000060968453
  C   -4.24579253943208      2.72036037834621      0.00000009101875
  C   -3.99188140466249      0.43991700124455      0.00000027677064
  C   -2.68339086880312      1.00512355845811      0.00000080565513
  C   -2.84497214425272      2.45665444188710      0.00000088273488
  C   -1.84536412906829      3.44560941457730      0.00000072925063
  C   -0.45623607618661      3.26746804158464     -0.00000035319441
  C   0.27086220917333      2.06862115942324     -0.00000022161666
  C   -0.17487664488730      0.73935872958272      0.00000005914945
  C   -1.49080964307710      0.26011446567493      0.00000045111151
  H   -6.00497571209417      1.36998786499048     -0.00000154955894
  H   -4.69494131480688      3.70036179594178      0.00000013059769
  H   -4.21449416777942     -0.61489167714044      0.00000022762898
  H   -2.19880887811391      4.46987821789953      0.00000089043774
  H   0.13573916206217      4.17378235316945     -0.00000122345541
  H   1.34818431322973      2.18850222800240     -0.00000030805210
  H   0.60187439084316     -0.01462438117581     -0.00000025019173
  H   -1.61035372726227     -0.81681238696317     -0.00000002860160
