# Supplementary material for: Excited-State (Anti)Aromaticity Explains Why Azulene Disobeys Kasha’s Rule
Source: J Am Chem Soc. 2023 Sep 13;145(39):21569–75. doi: 10.1021/jacs.3c07625 (PMC10557139; doi:10.1021/jacs.3c07625)
Supplement: Supplementary file 2 — ja3c07625_si_002.zip [file ja3c07625_si_002.zip › optimized_geometries_xyz/01_azulene_optimized_geometries/01_B3LYP_full/6_CI/ci_opt.xyz]

18
Coordinates from ORCA-job ci_opt
  C   -4.94281848866497      1.51142461120482      0.05092433261027
  C   -4.24058659175674      2.69507145846099      0.13818505991351
  C   -4.01063335805130      0.49896008183747      0.16632931092070
  C   -2.61485161124038      1.10708110222107      0.39044446749975
  C   -2.74998243347967      2.39396356340289      0.37467472750832
  C   -1.67844423316670      3.42447871112158      0.37783859073515
  C   -0.54125924968966      3.22870319341637     -0.31890256975828
  C   -0.04434908237293      2.00397239532857     -0.86861193554388
  C   -0.27855270889887      0.72171253324027     -0.27913292674724
  C   -1.35873700551755      0.31632044868317      0.41828017831563
  H   -6.00832256003312      1.39832192966704     -0.06063929107679
  H   -4.64050680421367      3.69467673189426      0.03858779664747
  H   -4.19676578561396     -0.56351562354635      0.09198948106782
  H   -1.86279211700518      4.37368354398335      0.86405666957590
  H   0.12115284914451      4.08729559045032     -0.43012584233007
  H   0.82128802823782      2.08466192089262     -1.51220526517830
  H   0.54453966849253      0.01258585427277     -0.36611459255884
  H   -1.35115851616526     -0.64048804653535      0.92442180839887
