# Supplementary material for: Excited-State (Anti)Aromaticity Explains Why Azulene Disobeys Kasha’s Rule
Source: J Am Chem Soc. 2023 Sep 13;145(39):21569–75. doi: 10.1021/jacs.3c07625 (PMC10557139; doi:10.1021/jacs.3c07625)
Supplement: Supplementary file 2 — ja3c07625_si_002.zip [file ja3c07625_si_002.zip › optimized_geometries_xyz/01_azulene_optimized_geometries/02_BLYP_S0T1Qu1/1_S0/orca.xyz]

18
Coordinates from ORCA-job orca
  C   -4.92320051773868      1.49051011338092      0.00000000550273
  C   -4.24461575534615      2.72688715889728      0.00000009407633
  C   -3.98925718214526      0.43370908700087     -0.00000010157179
  C   -2.68837586464014      0.98141899644201      0.00000003850194
  C   -2.85507122566162      2.47886661980287     -0.00000003519991
  C   -1.84813899159766      3.44193209685316     -0.00000006916782
  C   -0.45785972615450      3.26430156481705     -0.00000005785299
  C   0.27259083039282      2.06883325454604      0.00000000097794
  C   -0.17715300499594      0.74200558520328      0.00000005810577
  C   -1.49439339229123      0.26317530302569      0.00000007152381
  H   -6.00244356289712      1.37028767308809      0.00000000698884
  H   -4.70175617555126      3.71048767865640      0.00000017139793
  H   -4.21858226906496     -0.62640396364374     -0.00000018488184
  H   -2.19363944480742      4.47767241388989     -0.00000005394370
  H   0.13470443815947      4.17838858453094     -0.00000007799379
  H   1.35647163206401      2.18942500927482      0.00000000169550
  H   0.60189522528912     -0.01941901011680      0.00000007649968
  H   -1.60395501301347     -0.82316816564878      0.00000005534136
