# Supplementary material for: Excited-State (Anti)Aromaticity Explains Why Azulene Disobeys Kasha’s Rule
Source: J Am Chem Soc. 2023 Sep 13;145(39):21569–75. doi: 10.1021/jacs.3c07625 (PMC10557139; doi:10.1021/jacs.3c07625)
Supplement: Supplementary file 2 — ja3c07625_si_002.zip [file ja3c07625_si_002.zip › optimized_geometries_xyz/01_azulene_optimized_geometries/02_BLYP_S0T1Qu1/2_T1/orca.xyz]

18
Coordinates from ORCA-job orca
  C   -4.97569890250354      1.48468063911602      0.00000007645814
  C   -4.26817981265419      2.69985400063262     -0.00000007537063
  C   -4.01829194241448      0.45486495521084     -0.00000008072048
  C   -2.67716529260279      1.02830768269477     -0.00000002471028
  C   -2.83379882081818      2.43544583004815     -0.00000002745761
  C   -1.83077568128641      3.45659906500699     -0.00000000895316
  C   -0.45368670417055      3.26926134972923      0.00000000705718
  C   0.30407239364102      2.07237416580000      0.00000001435145
  C   -0.17198922079619      0.73814842880847      0.00000001247608
  C   -1.47418032916321      0.25264505738551     -0.00000000289446
  H   -6.05192836272588      1.36489347573670      0.00000018575881
  H   -4.70262347255943      3.69567204999866     -0.00000005509175
  H   -4.22296986533318     -0.61213131503284     -0.00000006404795
  H   -2.18956756029600      4.48490237711424     -0.00000001272385
  H   0.13915644613749      4.18541686606717      0.00000001430841
  H   1.38516537391389      2.19262496598295      0.00000002500920
  H   0.60778339503888     -0.02523956643107      0.00000002241846
  H   -1.59810164140720     -0.82941002786846     -0.00000000586753
