# Supplementary material for: Excited-State (Anti)Aromaticity Explains Why Azulene Disobeys Kasha’s Rule
Source: J Am Chem Soc. 2023 Sep 13;145(39):21569–75. doi: 10.1021/jacs.3c07625 (PMC10557139; doi:10.1021/jacs.3c07625)
Supplement: Supplementary file 2 — ja3c07625_si_002.zip [file ja3c07625_si_002.zip › optimized_geometries_xyz/01_azulene_optimized_geometries/02_BLYP_S0T1Qu1/3_Qu1/orca.xyz]

18
Coordinates from ORCA-job orca
  C   -4.96857983791390      1.48548243157310     -0.00000000052385
  C   -4.26569369492273      2.72646707628796     -0.00000000009274
  C   -4.00999893115822      0.42946021708238     -0.00000000052023
  C   -2.67873691703771      0.98827363823476      0.00000000083985
  C   -2.84411857582972      2.47418615759459      0.00000000084006
  C   -1.85007877489847      3.48288455139954     -0.00000000069749
  C   -0.43920553514932      3.29768194142425     -0.00000000681686
  C   0.30293313585588      2.07222866920039      0.00000000196817
  C   -0.15157689325307      0.71358349251358      0.00000000034571
  C   -1.48723149307440      0.22276262939832      0.00000000139264
  H   -6.04627820173576      1.36551761784347      0.00000000109301
  H   -4.71891790675292      3.71177358925741      0.00000000071678
  H   -4.23527292822757     -0.63142077301097      0.00000000037588
  H   -2.20895518909538      4.51085097363792      0.00000000014808
  H   0.16101629349740      4.20545295892365     -0.00000001615563
  H   1.38571091067334      2.19270143460820      0.00000001257804
  H   0.63354899432708     -0.04000054183137      0.00000000071436
  H   -1.61134445530447     -0.85897606413721      0.00000000379422
