# Supplementary material for: Excited-State (Anti)Aromaticity Explains Why Azulene Disobeys Kasha’s Rule
Source: J Am Chem Soc. 2023 Sep 13;145(39):21569–75. doi: 10.1021/jacs.3c07625 (PMC10557139; doi:10.1021/jacs.3c07625)
Supplement: Supplementary file 2 — ja3c07625_si_002.zip [file ja3c07625_si_002.zip › optimized_geometries_xyz/01_azulene_optimized_geometries/03_CAM-B3LYP_S0T1Qu1/1_S0/orca.xyz]

18
Coordinates from ORCA-job orca
  C   -4.89165022931879      1.49377984543743      0.00000001921777
  C   -4.22274850228586      2.71736224990303     -0.00000001772130
  C   -3.97006005811862      0.44783002675529     -0.00000015451980
  C   -2.68411641614313      0.99122479048962     -0.00000051761989
  C   -2.84869207509408      2.47018347031280     -0.00000056335895
  C   -1.85088420474421      3.42524930156362     -0.00000073637395
  C   -0.47608349322434      3.24981712177967     -0.00000046305509
  C   0.24520675573784      2.06574137866044      0.00000018419448
  C   -0.19842521604353      0.75244522279408     -0.00000001502463
  C   -1.50084268920549      0.27902932519646     -0.00000046369762
  H   -5.96449715223947      1.37396105006715      0.00000148489333
  H   -4.67672969494562      3.69527155420020     -0.00000001924044
  H   -4.19814530173130     -0.60595593054093      0.00000010887413
  H   -2.19572302173938      4.45360150186088     -0.00000035775694
  H   0.11361573939606      4.15723587011097      0.00000057416090
  H   1.32206443681223      2.18535744134207      0.00000122129792
  H   0.57620098817644     -0.00325228610908      0.00000018326002
  H   -1.61126986528873     -0.79997193382370     -0.00000046752995
