# Supplementary material for: Excited-State (Anti)Aromaticity Explains Why Azulene Disobeys Kasha’s Rule
Source: J Am Chem Soc. 2023 Sep 13;145(39):21569–75. doi: 10.1021/jacs.3c07625 (PMC10557139; doi:10.1021/jacs.3c07625)
Supplement: Supplementary file 2 — ja3c07625_si_002.zip [file ja3c07625_si_002.zip › optimized_geometries_xyz/01_azulene_optimized_geometries/03_CAM-B3LYP_S0T1Qu1/2_T1/orca.xyz]

18
Coordinates from ORCA-job orca
  C   -4.94745641566261      1.47453041521800      0.00027673985655
  C   -4.24256773120183      2.68863072308525      0.00003979608320
  C   -4.01411454460217      0.46710375088332      0.00007056461143
  C   -2.67286419288878      1.04654856269159     -0.00006611197649
  C   -2.82373436771138      2.42852462528578     -0.00020728456127
  C   -1.83006793951462      3.44595223787753     -0.00039533181074
  C   -0.46444230338000      3.25562992713384      0.00004196458504
  C   0.27784852685395      2.07983193224752      0.00045819072339
  C   -0.20010726413099      0.74184233911581     -0.00001309964380
  C   -1.47405575124124      0.26996737659324     -0.00031677009553
  H   -6.01795410167307      1.35998653808261      0.00055847020749
  H   -4.67604859763904      3.67787095384812      0.00004255842643
  H   -4.21276947537957     -0.59419745921612      0.00015233064704
  H   -2.18634487761735      4.46732419788403     -0.00073783676502
  H   0.12554826782394      4.16534651916704      0.00008067119801
  H   1.35261953202855      2.19293112831768      0.00091026259708
  H   0.57670216633355     -0.01412688213100     -0.00016366137192
  H   -1.60297093039722     -0.80478688608434     -0.00073145271087
