# Supplementary material for: Excited-State (Anti)Aromaticity Explains Why Azulene Disobeys Kasha’s Rule
Source: J Am Chem Soc. 2023 Sep 13;145(39):21569–75. doi: 10.1021/jacs.3c07625 (PMC10557139; doi:10.1021/jacs.3c07625)
Supplement: Supplementary file 2 — ja3c07625_si_002.zip [file ja3c07625_si_002.zip › optimized_geometries_xyz/01_azulene_optimized_geometries/03_CAM-B3LYP_S0T1Qu1/3_Qu1/orca.xyz]

18
Coordinates from ORCA-job orca
  C   -4.93536303953813      1.47241441254580      0.00000051136053
  C   -4.25650716200069      2.72533316821877     -0.00000101636982
  C   -3.99151481074029      0.46139200495297     -0.00000002106532
  C   -2.67610278821536      1.02810832461124     -0.00000096284236
  C   -2.83221449303024      2.49019994252996     -0.00000095240075
  C   -1.86674385609930      3.47339186488479     -0.00000018209525
  C   -0.46173330862643      3.27957326294061      0.00000034744892
  C   0.27903987031345      2.04199438172101      0.00000017492796
  C   -0.16632836391013      0.71750910026122      0.00000006924331
  C   -1.47688037442587      0.24247336545641     -0.00000035642654
  H   -6.00527213780454      1.33985963971723      0.00000137243446
  H   -4.72167345545542      3.69763634327359     -0.00000118867039
  H   -4.19859926209509     -0.59697635757788      0.00000136510860
  H   -2.21296149449277      4.49814940584636      0.00000042356798
  H   0.14456256087737      4.17432300697165      0.00000024501432
  H   1.35406069233008      2.16819882515354      0.00000055394297
  H   0.61048237348209     -0.03508550500100      0.00000003930073
  H   -1.61903095056865     -0.82958518650631     -0.00000042247934
