# Supplementary material for: Excited-State (Anti)Aromaticity Explains Why Azulene Disobeys Kasha’s Rule
Source: J Am Chem Soc. 2023 Sep 13;145(39):21569–75. doi: 10.1021/jacs.3c07625 (PMC10557139; doi:10.1021/jacs.3c07625)
Supplement: Supplementary file 2 — ja3c07625_si_002.zip [file ja3c07625_si_002.zip › optimized_geometries_xyz/02_homoazulene_optimized_geometries/01_planar_starting_geometry/02_T1/orca.xyz]

21
Coordinates from ORCA-job orca
  C   -4.87814410335450      1.49703867967050      0.31330313984171
  C   -4.25845070056350      2.71341453002294      0.06996742997660
  C   -4.00710486363802      0.44681674066782      0.06524666573075
  C   -2.70162828189796      0.96300620054079     -0.41167036353114
  C   -2.87215945717571      2.49776780943629     -0.40942833646414
  C   -1.83272845149764      3.48196082171311     -0.08947725677577
  C   -0.49741487663021      3.27249422834456      0.09016246467083
  C   0.23239041689712      2.06517036960349      0.14502909509906
  C   -0.21514422194453      0.72749983196263      0.08885738925030
  C   -1.47198857550729      0.23048105701164     -0.09188415985766
  H   -5.90409442056180      1.38264226347126      0.63425051683504
  H   -4.69823840277427      3.69300739643448      0.18951772555201
  H   -4.22152382033365     -0.60587090681263      0.17998325690351
  H   -2.19012816049174      4.50461565809112     -0.02348706762760
  H   0.09787569962890      4.16756955096772      0.24009638116411
  H   1.29763960500475      2.18326690450074      0.30649311908255
  H   0.56164031329427     -0.01545909715609      0.23917952318744
  H   -1.59646798094416     -0.84565153377644     -0.02582554186926
  C   -2.78419694562192      1.73244494969146     -1.73522398422730
  H   -1.85484815306951      1.83715474967299     -2.27769806908746
  H   -3.68620461881861      1.63135979594158     -2.32485192785358
