# Supplementary material for: Excited-State (Anti)Aromaticity Explains Why Azulene Disobeys Kasha’s Rule
Source: J Am Chem Soc. 2023 Sep 13;145(39):21569–75. doi: 10.1021/jacs.3c07625 (PMC10557139; doi:10.1021/jacs.3c07625)
Supplement: Supplementary file 2 — ja3c07625_si_002.zip [file ja3c07625_si_002.zip › optimized_geometries_xyz/02_homoazulene_optimized_geometries/01_planar_starting_geometry/03_Qu1/orca.xyz]

21
Coordinates from ORCA-job orca
  C   -4.97945940985862      1.48644206356105      0.05673447232960
  C   -4.33915479224916      2.71060231996668     -0.07972352687971
  C   -4.08671567419852      0.43247168205928     -0.08263183256907
  C   -2.72340569029297      0.92016591301381     -0.38168410755804
  C   -2.90244161265467      2.53417014595134     -0.38024174038529
  C   -1.87356780685545      3.30542028351129      0.30416330610167
  C   -0.44901244984373      3.23576941589632     -0.03552284131350
  C   0.30384001592612      2.07356646201390     -0.14038545181149
  C   -0.17589052942698      0.77401741276733     -0.03861851948199
  C   -1.55001083950457      0.39281267187513      0.30152159260344
  H   -6.04154257697657      1.36837460465662      0.22263962718581
  H   -4.80518879832873      3.68242012102334      0.00624997656502
  H   -4.32896622018150     -0.61809879254951     -0.00169588383291
  H   -2.16384448967466      3.80033831717870      1.22522137929912
  H   0.05130699119844      4.17117528364014     -0.27421015186733
  H   1.34612979142811      2.18982927947011     -0.42130537844027
  H   0.51724634709180     -0.02806665565862     -0.28029118135959
  H   -1.72331645804419     -0.15397080963530      1.22272023276124
  C   -2.58704832065916      1.75312640143485     -1.63901686313779
  H   -1.58998532144781      1.86401687494409     -2.04143402388193
  H   -3.37989215544713      1.66614700487941     -2.36994908432698
