# Supplementary material for: Excited-State (Anti)Aromaticity Explains Why Azulene Disobeys Kasha’s Rule
Source: J Am Chem Soc. 2023 Sep 13;145(39):21569–75. doi: 10.1021/jacs.3c07625 (PMC10557139; doi:10.1021/jacs.3c07625)
Supplement: Supplementary file 2 — ja3c07625_si_002.zip [file ja3c07625_si_002.zip › optimized_geometries_xyz/02_homoazulene_optimized_geometries/02_puckered_starting_geometry/01_S0/orca.xyz]

21
Coordinates from ORCA-job orca
  C   -4.84674090373076      1.49024426075165     -0.22576009630447
  C   -4.27735040392070      2.77364984060415     -0.11853611604672
  C   -4.05535958245443      0.32987150420509     -0.12203075267530
  C   -2.66845314977296      0.49949238895040     -0.18328122272900
  C   -2.88234028914027      2.85637139184542     -0.17996266389658
  C   -2.02744193629231      3.62303449599740      0.59661748851646
  C   -0.77290395652283      3.18162075328744      1.03883078307203
  C   -0.16543108708378      1.91269781681691      1.14916942868820
  C   -0.53325181899830      0.55523883602444      1.03287074548528
  C   -1.68822806067399     -0.10337940896632      0.58977062741577
  H   -4.88208049970828      3.58724676704447      0.26462638240767
  H   -4.50385688395016     -0.58041014610763      0.25839674530060
  H   -2.35859773055596      4.59297570640970      0.95786479015192
  H   -0.17698430516784      3.95648326877659      1.51127849575424
  H   0.82571696716222      2.00195802382187      1.58413267291818
  H   0.19329288426024     -0.10128568586171      1.50174967169157
  H   -1.83816526758648     -1.11878758613429      0.94675951364062
  C   -2.27454793638707      1.72461842734523     -0.93836748399457
  H   -5.91682572490787      1.39254249438874     -0.08841339417856
  H   -1.20262341244322      1.82216704267075     -1.05629133947135
  H   -2.74105690212514      1.68370980812963     -1.92686427574599
