# Supplementary material for: Excited-State (Anti)Aromaticity Explains Why Azulene Disobeys Kasha’s Rule
Source: J Am Chem Soc. 2023 Sep 13;145(39):21569–75. doi: 10.1021/jacs.3c07625 (PMC10557139; doi:10.1021/jacs.3c07625)
Supplement: Supplementary file 2 — ja3c07625_si_002.zip [file ja3c07625_si_002.zip › optimized_geometries_xyz/02_homoazulene_optimized_geometries/02_puckered_starting_geometry/02_T1/orca.xyz]

21
Coordinates from ORCA-job orca
  C   -4.88261078068608      1.47063567918701     -0.14826235436893
  C   -4.30992880073998      2.74842208768461     -0.09739696365246
  C   -4.09946428554504      0.32325599529397     -0.17323623467122
  C   -2.63918206525694      0.53245422634153     -0.16353759453423
  C   -2.84690887798534      2.81901187204095     -0.12418628190939
  C   -2.06308468482163      3.47650460127145      0.75378223222756
  C   -0.66477854077543      3.17520966876279      1.00919887434574
  C   -0.04320556273990      1.93766141244869      1.12249516881409
  C   -0.48884854689188      0.60063802066654      1.08991592009301
  C   -1.77229818682795      0.04556239346751      0.75639391652971
  H   -4.92071808770066      3.62993137728411      0.04620000237299
  H   -4.54148773789533     -0.66393567665088     -0.13952423377338
  H   -2.51051609153952      4.25079118647892      1.37277879674445
  H   -0.03687499410597      4.02510776418684      1.25791477803963
  H   1.00545405596910      2.01720552377466      1.39678974945640
  H   0.23490710046038     -0.11366319384244      1.46919121653144
  H   -2.06888427790943     -0.83619421973105      1.31988775912956
  C   -2.25658832427452      1.73046261771615     -0.98164641318558
  H   -5.96134233748403      1.37554496879061     -0.11347731306523
  H   -1.18384655018079      1.83172453712361     -1.10333489718726
  H   -2.74302242306889      1.70372915770428     -1.95738612793690
