# Supplementary material for: Excited-State (Anti)Aromaticity Explains Why Azulene Disobeys Kasha’s Rule
Source: J Am Chem Soc. 2023 Sep 13;145(39):21569–75. doi: 10.1021/jacs.3c07625 (PMC10557139; doi:10.1021/jacs.3c07625)
Supplement: Supplementary file 2 — ja3c07625_si_002.zip [file ja3c07625_si_002.zip › optimized_geometries_xyz/02_homoazulene_optimized_geometries/02_puckered_starting_geometry/03_Qu1/orca.xyz]

21
Coordinates from ORCA-job orca
  C   -4.82054456683286      1.49141416389982     -0.08795773496299
  C   -4.26103487444895      2.76811450068047     -0.12392268034239
  C   -4.04001814890860      0.33657774589501     -0.13225631623637
  C   -2.57492587721154      0.50692499871880     -0.18523354934744
  C   -2.78929630008059      2.86595921669100     -0.17979475764522
  C   -2.02814300554047      3.52965335695708      0.78252855626618
  C   -0.76547459176385      3.15939065807009      1.21979983699854
  C   -0.05436473872682      1.92299597596232      0.85032208842566
  C   -0.53230707801704      0.57827315816784      1.21665149446227
  C   -1.70757591333347     -0.01159506331837      0.77649933900234
  H   -4.88865920719226      3.65034392550271     -0.10728475183506
  H   -4.49844282033038     -0.64437388195706     -0.12402481518000
  H   -2.50066067040826      4.35358024308017      1.31027444303344
  H   -0.30234738149533      3.78664316820952      1.97912665284625
  H   0.82939157361343      2.00360062241855      0.21914341608664
  H   0.03585956987216      0.04197353007148      1.97426959404634
  H   -2.02450082334686     -0.90922140887394      1.30034053526503
  C   -2.19237205994138      1.73286145055827     -0.97737733189721
  H   -5.89917082217030      1.39326436038279     -0.04062194926024
  H   -1.12123653287294      1.83073275403120     -1.11281465036545
  H   -2.65740573086352      1.69294652485214     -1.96510741936031
