# Supplementary material for: Excited-State (Anti)Aromaticity Explains Why Azulene Disobeys Kasha’s Rule
Source: J Am Chem Soc. 2023 Sep 13;145(39):21569–75. doi: 10.1021/jacs.3c07625 (PMC10557139; doi:10.1021/jacs.3c07625)
Supplement: Supplementary file 2 — ja3c07625_si_002.zip [file ja3c07625_si_002.zip › optimized_geometries_xyz/03_other_compounds/01_naphthalene/orca.xyz]

18
Coordinates from ORCA-job orca
  C   2.40873644858386      0.75451069814683      0.00000014677418
  C   2.43704530606049     -0.65684695915898      0.00000010950147
  C   1.26776193467530     -1.37159005199855     -0.00000013287456
  C   0.01431262639738     -0.71369642821333      0.00000000218243
  C   -0.01431269669955      0.71369652856125     -0.00000008573687
  C   1.21161351593734      1.42157095084353     -0.00000030637884
  C   -1.26776288700305      1.37158956664703      0.00000008271742
  C   -2.43704528388401      0.65684654734671      0.00000015315413
  C   -2.40873649644461     -0.75451118596214      0.00000010290016
  C   -1.21161363679692     -1.42157097104231      0.00000005236796
  H   3.33845726439047      1.30773998648245      0.00000019270775
  H   3.38820855783774     -1.17235631132008      0.00000017251304
  H   1.28730427979185     -2.45428887967105     -0.00000000703599
  H   1.18734942487442      2.50415487283774     -0.00000022460783
  H   -1.28730393739804      2.45428858002496     -0.00000016180914
  H   -3.38820753366295      1.17235760494617      0.00000022432694
  H   -3.33845771646029     -1.30773960631199      0.00000003535746
  H   -1.18734917019943     -2.50415494215823     -0.00000035605971
