# Supplementary material for: Excited-State (Anti)Aromaticity Explains Why Azulene Disobeys Kasha’s Rule
Source: J Am Chem Soc. 2023 Sep 13;145(39):21569–75. doi: 10.1021/jacs.3c07625 (PMC10557139; doi:10.1021/jacs.3c07625)
Supplement: Supplementary file 2 — ja3c07625_si_002.zip [file ja3c07625_si_002.zip › optimized_geometries_xyz/03_other_compounds/02_c5_radical/orca.xyz]

10
Coordinates from ORCA-job orca
  C   -2.79612196939592      0.44494581325791      0.03463157894433
  C   -1.50481300207069     -0.26398023463489      0.04920835375326
  C   -0.51923720818089      0.66741664790324      0.01276523803260
  C   -1.15516459808550      1.97793159342422     -0.02545317005506
  C   -2.55170126855034      1.80671199353360     -0.01089272415939
  H   -3.76415219117584     -0.03260711560121      0.05634422606653
  H   -3.28879554928162      2.59200006618656     -0.03136052555247
  H   -0.63197396129163      2.92223154411132     -0.05942173195660
  H   -1.38790842936566     -1.33547488803631      0.08296049652644
  H   0.54417817739814      0.49156457985554      0.01155825840036
