# Supplementary material for: Excited-State (Anti)Aromaticity Explains Why Azulene Disobeys Kasha’s Rule
Source: J Am Chem Soc. 2023 Sep 13;145(39):21569–75. doi: 10.1021/jacs.3c07625 (PMC10557139; doi:10.1021/jacs.3c07625)
Supplement: Supplementary file 2 — ja3c07625_si_002.zip [file ja3c07625_si_002.zip › optimized_geometries_xyz/03_other_compounds/03_c7_radical/orca.xyz]

14
Coordinates from ORCA-job orca
  C   -6.43716300951358      0.75285359235925     -0.50809769296787
  C   -5.09356830388668      0.49993405997382     -0.39632521584318
  C   -4.02403197069566      1.38680998274283     -0.16504146709125
  C   -4.09686660875867      2.78481967636064      0.00960853237616
  C   -5.18677654993921      3.61501004630041     -0.00002248401070
  C   -6.57067449587346      3.25341177616529     -0.19563045360942
  C   -7.10515796204769      2.02788481111648     -0.41272673971899
  H   -7.07934511366555     -0.09932810500059     -0.68914243211772
  H   -7.26919518240936      4.08162930670083     -0.16216789678614
  H   -8.18189529255368      1.99001400257182     -0.53271206293118
  H   -3.14219713721807      3.27345107169087      0.17630670732614
  H   -4.99705993140533      4.66895685493350      0.15717685431871
  H   -4.80715881203691     -0.54164357335064     -0.50183512481500
  H   -3.03693962999600      0.94745649743545     -0.11588052412956
