# Supplementary material for: Excited-State (Anti)Aromaticity Explains Why Azulene Disobeys Kasha’s Rule
Source: J Am Chem Soc. 2023 Sep 13;145(39):21569–75. doi: 10.1021/jacs.3c07625 (PMC10557139; doi:10.1021/jacs.3c07625)
Supplement: Supplementary file 2 — ja3c07625_si_002.zip [file ja3c07625_si_002.zip › optimized_geometries_xyz/04_ISE_geometries/01_S0/01_ISE_reactant/01/orca.xyz]

21
Coordinates from ORCA-job orca
  C   -4.96450803358580      1.45492071465070     -0.03324562281064
  C   -4.26615238393329      2.80370792633212     -0.01694173578253
  C   -3.92136823535695      0.45929539529789     -0.02732644044911
  C   -2.67476775920750      1.02028604357222     -0.01377761893134
  C   -2.78705544180049      2.47612820087160     -0.00898286792367
  C   -1.81616125851255      3.41507745410612      0.00023077411162
  C   -0.38864907053510      3.23363458903464      0.00917286768135
  C   0.32237017525015      2.08305659508426      0.01126104438891
  C   -0.16848719319584      0.72790549581007      0.00488588300792
  C   -1.44001477923943      0.27234499634322     -0.00577367507161
  H   -4.11158273942892     -0.60550330180186     -0.03402128475132
  H   -2.14685530072459      4.44909789942428      0.00121341514671
  H   0.18640352718593      4.15332788745735      0.01522359779237
  H   1.40202182084258      2.17953234638231      0.01878533735058
  H   0.60536337815979     -0.03224549859335      0.00912517979478
  H   -1.56765693827132     -0.80561691044749     -0.00907622971715
  H   -4.53921713671898      3.38710109998932      0.86615551998695
  H   -4.52786085583360      3.40650423045353     -0.89015333088166
  C   -6.28924072257741      1.25309855527594     -0.04905823923835
  H   -6.70392201198414      0.25334476200217     -0.05900306738404
  H   -6.98959904053250      2.07833151875495     -0.05292350631976
