# Supplementary material for: Excited-State (Anti)Aromaticity Explains Why Azulene Disobeys Kasha’s Rule
Source: J Am Chem Soc. 2023 Sep 13;145(39):21569–75. doi: 10.1021/jacs.3c07625 (PMC10557139; doi:10.1021/jacs.3c07625)
Supplement: Supplementary file 2 — ja3c07625_si_002.zip [file ja3c07625_si_002.zip › optimized_geometries_xyz/04_ISE_geometries/01_S0/01_ISE_reactant/02/orca.xyz]

21
Coordinates from ORCA-job orca
  C   -5.02407886523388      1.41862679708588      0.02937953864328
  C   -4.28347943522811      2.74741868018594      0.03887908485935
  C   -3.91462823940861      0.41168987971303      0.00850571914063
  C   -2.69472288898498      0.99311253395500      0.00548072871944
  C   -2.82989889597450      2.45992131539743      0.02292647642346
  C   -1.85997080905122      3.40305700970895      0.02420189657121
  C   -0.43146727999474      3.23687762990825      0.00968167775006
  C   0.29391913244558      2.09638815006238     -0.00780230340653
  C   -0.17876472466067      0.73187971535492     -0.01693986262743
  C   -1.44206719123976      0.26298577267181     -0.01151812352771
  H   -2.19140864646908      4.43546898482002      0.03794909157114
  H   0.13162877037872      4.16389085131478      0.01373227918940
  H   1.37227558346973      2.20770178259258     -0.01627485845386
  H   0.60536358032553     -0.01754881181284     -0.03018099353781
  H   -1.55836769292936     -0.81641902212701     -0.02083597877032
  C   -4.86747128961573      3.94554701346065      0.05822190191100
  H   -4.29895148533457      4.86636881103852      0.06529163610222
  H   -5.94583748833280      4.04157929502525      0.06797628070337
  H   -4.08133933241117     -0.65647242527488     -0.00200051710511
  H   -5.68231101367310      1.33416467915204     -0.84269651374765
  H   -5.66695178807722      1.31364135776728      0.91065283959185
