# Supplementary material for: Excited-State (Anti)Aromaticity Explains Why Azulene Disobeys Kasha’s Rule
Source: J Am Chem Soc. 2023 Sep 13;145(39):21569–75. doi: 10.1021/jacs.3c07625 (PMC10557139; doi:10.1021/jacs.3c07625)
Supplement: Supplementary file 2 — ja3c07625_si_002.zip [file ja3c07625_si_002.zip › optimized_geometries_xyz/04_ISE_geometries/01_S0/01_ISE_reactant/03/orca.xyz]

21
Coordinates from ORCA-job orca
  C   -4.87022737934754      1.51961107024300     -0.23760596524854
  C   -4.24496876483185      2.76967295095973      0.16083394597880
  C   -3.95599291400011      0.52904526934994     -0.33307577028237
  C   -2.63912288406003      1.00662581899271      0.01992741693374
  C   -2.76574528594112      2.47609506762372      0.38367255172817
  C   -1.83029551113314      3.31261605309648     -0.44726461437258
  C   -0.49895607068117      3.14340777493467     -0.45934746849144
  C   0.24180401100576      2.08057368122669      0.17718803922492
  C   -0.19812458948589      0.81672561236449      0.41053932384457
  C   -1.49771907603258      0.28789625099478      0.10871254079549
  H   -5.92566214844582      1.42716687257210     -0.45369386578290
  H   -4.16052986280442     -0.49019020638908     -0.63180456388915
  H   -2.27234352840614      4.10766254353814     -1.03676374430878
  H   0.09414247825868      3.86619185298711     -1.01142934862234
  H   1.28920431051119      2.28182266313695      0.37526116976015
  H   0.53401396293512      0.10096393393493      0.76974245161219
  H   -1.56046020511888     -0.78381806302379     -0.05355937455012
  C   -4.84143511301405      3.95940200028630      0.27464161918502
  H   -4.28949423943138      4.84809209697499      0.55347125240637
  H   -5.90220470906355      4.07539273708653      0.09180679226291
  H   -2.51434248091302      2.60311401910957      1.44452761181588
