# Supplementary material for: Excited-State (Anti)Aromaticity Explains Why Azulene Disobeys Kasha’s Rule
Source: J Am Chem Soc. 2023 Sep 13;145(39):21569–75. doi: 10.1021/jacs.3c07625 (PMC10557139; doi:10.1021/jacs.3c07625)
Supplement: Supplementary file 2 — ja3c07625_si_002.zip [file ja3c07625_si_002.zip › optimized_geometries_xyz/04_ISE_geometries/01_S0/01_ISE_reactant/04/orca.xyz]

21
Coordinates from ORCA-job orca
  C   -4.92357241108017      1.39833446009180     -0.30175249754454
  C   -4.25142530875069      2.69022374464655     -0.21641287792690
  C   -3.99446320116655      0.41696006994382     -0.22215710754326
  C   -2.68097053314558      1.04382480160159     -0.07504440642526
  C   -2.90838687045426      2.50086779152340     -0.08528052285951
  C   -1.86497488420239      3.51626468615823      0.02504035244167
  C   -0.54534528906638      3.18669035451011     -0.63489253555232
  C   0.23987559513288      2.11323165470737      0.06614506917734
  C   -0.20905983976344      0.89158869601858      0.39274046974381
  C   -1.53456744716598      0.36395189091705      0.16648675366086
  H   -5.98885050792414      1.26648026948989     -0.42048938581811
  H   -4.74462356114343      3.64900079829855     -0.28292253848241
  H   -4.15943052442768     -0.64947459004729     -0.24725066441224
  H   1.27504469178100      2.34453423255044      0.29179209338269
  H   0.49679609526067      0.20143373636822      0.84191912274625
  H   -1.62062614393099     -0.71699666534597      0.23142589402772
  C   -2.04889533746368      4.68397946423824      0.64915954745049
  H   -2.97831511535970      4.91766243065405      1.15127920665442
  H   -1.26953906041016      5.43513944877938      0.67574714943811
  H   0.06048094655592      4.08953599255601     -0.70698146847126
  H   -0.74514129327499      2.85027673233974     -1.66166165368754
