# Supplementary material for: Excited-State (Anti)Aromaticity Explains Why Azulene Disobeys Kasha’s Rule
Source: J Am Chem Soc. 2023 Sep 13;145(39):21569–75. doi: 10.1021/jacs.3c07625 (PMC10557139; doi:10.1021/jacs.3c07625)
Supplement: Supplementary file 2 — ja3c07625_si_002.zip [file ja3c07625_si_002.zip › optimized_geometries_xyz/04_ISE_geometries/01_S0/01_ISE_reactant/05/orca.xyz]

21
Coordinates from ORCA-job orca
  C   -4.89431073466880      1.38308923534377      0.01408951347395
  C   -4.16249460483572      2.60239176165040      0.28437144909988
  C   -4.05024712459509      0.45177855052975     -0.46987605874260
  C   -2.67018655711915      1.03482638893475     -0.58744593828898
  C   -2.84622727618600      2.43481329989234     -0.02095521003125
  C   -1.83491262921107      3.43856477157366      0.04200380501875
  C   -0.50078456666978      3.25931375726549     -0.10343519089395
  C   0.23763644031787      2.02482402838756     -0.17940914321573
  C   -0.18012270887613      0.74101064563925     -0.09043445242513
  C   -1.52695207303067      0.19806702660711     -0.05741141981502
  H   -5.95534831772934      1.25487736090868      0.17508126231427
  H   -4.59998826232902      3.51730584467880      0.66018789498133
  H   -4.30903643305425     -0.54946446786603     -0.77629051645064
  H   -2.18810861009287      4.44973121171337      0.21780470703843
  H   0.11444069379375      4.15158235399719     -0.07425686897027
  H   1.31400454867943      2.15852329889847     -0.21113396162049
  H   0.59985755961380     -0.00847509650240     -0.00269069059710
  C   -1.71174471359062     -1.06865478530209      0.34868844420269
  H   -2.68364815544698     -1.53600114732213      0.37844863220156
  H   -0.87022589609272     -1.66715190749250      0.67476860854681
  H   -2.46486057887660      1.18261786846454     -1.66156486582650
