# Supplementary material for: Excited-State (Anti)Aromaticity Explains Why Azulene Disobeys Kasha’s Rule
Source: J Am Chem Soc. 2023 Sep 13;145(39):21569–75. doi: 10.1021/jacs.3c07625 (PMC10557139; doi:10.1021/jacs.3c07625)
Supplement: Supplementary file 2 — ja3c07625_si_002.zip [file ja3c07625_si_002.zip › optimized_geometries_xyz/04_ISE_geometries/01_S0/01_ISE_reactant/06/orca.xyz]

21
Coordinates from ORCA-job orca
  C   -4.89910657616852      1.45811107196522     -0.14066574890491
  C   -4.17161664091039      2.70340497718251      0.05406090611892
  C   -4.00822224606616      0.44226172654064     -0.23009676833359
  C   -2.66076355922712      1.00250380357320     -0.12472615223311
  C   -2.82721611667797      2.46207562449818      0.04655442203877
  C   -1.79566500109487      3.43934249393192      0.29350638071613
  C   -0.47942546705519      3.29063094205335      0.10659442375128
  C   0.20191390059923      2.09700351080335     -0.50938555877885
  C   -0.16032886610417      0.72748445289525      0.01386139636446
  C   -1.53478217530545      0.26065023964506     -0.06357783757502
  H   -5.97463016951022      1.37418126074893     -0.19076075685686
  H   -4.62944605345274      3.67021581214124      0.20890906425073
  H   -4.21908944688287     -0.60727069028943     -0.36860367687141
  H   -2.14802185297919      4.39631571453442      0.66599642907623
  H   0.16632311181436      4.12838433887865      0.34271692967684
  H   -1.65846351819255     -0.81861116701795     -0.04727610393130
  C   0.78443891734906     -0.10884179199463      0.46665035254412
  H   0.54249334806239     -1.11942184872498      0.77226393431744
  H   1.81933971439535      0.19648348718330      0.55168448059879
  H   1.28212967662725      2.21820437517265     -0.42491898639368
  H   -0.02182097922018      2.09777166627908     -1.58591712957500
