# Supplementary material for: Excited-State (Anti)Aromaticity Explains Why Azulene Disobeys Kasha’s Rule
Source: J Am Chem Soc. 2023 Sep 13;145(39):21569–75. doi: 10.1021/jacs.3c07625 (PMC10557139; doi:10.1021/jacs.3c07625)
Supplement: Supplementary file 2 — ja3c07625_si_002.zip [file ja3c07625_si_002.zip › optimized_geometries_xyz/04_ISE_geometries/01_S0/01_ISE_reactant/07/orca.xyz]

21
Coordinates from ORCA-job orca
  C   -4.89662419109385      1.44404577036557     -0.32421543347195
  C   -4.18576754956050      2.71214018158560     -0.12955229681135
  C   -4.01891653624684      0.42595397271474     -0.17483353831753
  C   -2.69926740841326      1.00567388129545      0.08260862336868
  C   -2.87664163049988      2.46046697240340      0.11624734001385
  C   -1.82713053279684      3.43450431444001      0.54475914391322
  C   -0.47184273575464      3.28945092024599     -0.10548804981636
  C   0.27472284574444      2.04825501587759      0.05446355197280
  C   -0.19146326009387      0.79481078072246      0.25318854020989
  C   -1.54725491550006      0.30539833600865      0.20911520164236
  H   -5.94763429468601      1.35762230266047     -0.55732385445911
  H   -4.64875692622703      3.68888275701160     -0.14994506022227
  H   -4.21100803753121     -0.63069245582484     -0.28306215374411
  H   1.35156555495084      2.15234840353354     -0.03329316519737
  H   0.56125496657734      0.01990085001008      0.34844005800166
  H   -1.63732348275799     -0.77692294226131      0.20677357534188
  C   0.09809958005335      4.31580666847264     -0.75139818267123
  H   -0.42568071015495      5.25115191294073     -0.90137564580619
  H   1.10004061117894      4.24183940975892     -1.15653788187414
  H   -2.19125680514127      4.45144199442786      0.39225602841684
  H   -1.67244454204668      3.31903095361081      1.62696319951042
