# Supplementary material for: Excited-State (Anti)Aromaticity Explains Why Azulene Disobeys Kasha’s Rule
Source: J Am Chem Soc. 2023 Sep 13;145(39):21569–75. doi: 10.1021/jacs.3c07625 (PMC10557139; doi:10.1021/jacs.3c07625)
Supplement: Supplementary file 2 — ja3c07625_si_002.zip [file ja3c07625_si_002.zip › optimized_geometries_xyz/04_ISE_geometries/01_S0/01_ISE_reactant/08/orca.xyz]

21
Coordinates from ORCA-job orca
  C   -4.89912786981456      1.45512796238459     -0.21800819053660
  C   -4.19741721021535      2.68333137186068      0.11700808192870
  C   -3.99401732780945      0.45797718951379     -0.36365605193370
  C   -2.66323212648263      1.00711802805628     -0.09451959849677
  C   -2.85188424256475      2.44553790175011      0.18155121087306
  C   -1.83851506439132      3.44667841390501      0.35860884401057
  C   -0.50119588812314      3.33066310291002      0.22819432920389
  C   0.28782338456525      2.13004601535797     -0.02212530738495
  C   -0.19346163893576      0.77734559356775      0.45498912358710
  C   -1.53423735312739      0.29092273636869     -0.00438357662634
  H   -5.97027555643549      1.36778487848757     -0.32453967447840
  H   -4.66838286749849      3.64440570027076      0.26844342177379
  H   -4.18970499927162     -0.57855233440661     -0.59267145818174
  H   -2.22411668404975      4.44723911344984      0.52906038958808
  H   0.07385968762965      4.25001334715816      0.25745101371561
  H   -1.60280896637780     -0.77455416701699     -0.20415396532247
  C   1.49708123698817      2.23148091677747     -0.59030739669619
  H   1.90448091598863      3.19355266166891     -0.87555411510867
  H   2.10928117894840      1.36059941492368     -0.78563010795123
  H   0.56142800722226      0.03254237123673      0.20110564546489
  H   -0.22757661624476      0.80600978177547      1.55454738257137
