# Supplementary material for: Excited-State (Anti)Aromaticity Explains Why Azulene Disobeys Kasha’s Rule
Source: J Am Chem Soc. 2023 Sep 13;145(39):21569–75. doi: 10.1021/jacs.3c07625 (PMC10557139; doi:10.1021/jacs.3c07625)
Supplement: Supplementary file 2 — ja3c07625_si_002.zip [file ja3c07625_si_002.zip › optimized_geometries_xyz/04_ISE_geometries/01_S0/02_ISE_product/01/orca.xyz]

21
Coordinates from ORCA-job orca
  C   -4.82873391188484      1.49525153509814      0.00000039318859
  C   -4.14250946752191      2.72491008082345      0.00000042653781
  C   -3.89054358574979      0.45336344860608      0.00000067076561
  C   -2.59808367611499      0.99629124649899      0.00000060995432
  C   -2.76624606977249      2.48200499623891      0.00000040268718
  C   -1.76304229901834      3.44090825506563      0.00000031348288
  C   -0.38427386236315      3.26464767053278      0.00000003487531
  C   0.34407396289598      2.07644407148041     -0.00000036103951
  C   -0.10247505507907      0.76036384064802     -0.00000028618593
  C   -1.41189455693749      0.28345854706615      0.00000032666753
  C   -6.31352339803174      1.33179333242203     -0.00000040570920
  H   -4.60091080462915      3.70333033927580      0.00000009683465
  H   -4.12186649350615     -0.60194788965499      0.00000066783218
  H   -2.10772922206419      4.47112024064708      0.00000036097788
  H   0.20529620888493      4.17435552562188     -0.00000001560224
  H   1.42234400392541      2.19763559235791     -0.00000075910245
  H   0.67235451211860      0.00222770926251     -0.00000091301577
  H   -1.52039234284586     -0.79746984465181      0.00000034290349
  H   -6.59889134795653      0.27974865703172     -0.00000043464528
  H   -6.76062583754987      1.80495117950032     -0.87846006529957
  H   -6.76062675679934      1.80495146612896      0.87845859389249
