# Supplementary material for: Excited-State (Anti)Aromaticity Explains Why Azulene Disobeys Kasha’s Rule
Source: J Am Chem Soc. 2023 Sep 13;145(39):21569–75. doi: 10.1021/jacs.3c07625 (PMC10557139; doi:10.1021/jacs.3c07625)
Supplement: Supplementary file 2 — ja3c07625_si_002.zip [file ja3c07625_si_002.zip › optimized_geometries_xyz/04_ISE_geometries/01_S0/02_ISE_product/02_3/orca.xyz]

21
Coordinates from ORCA-job orca
  C   -4.84265284408483      1.39258645499978     -0.00000015240503
  C   -4.19713258385710      2.64373157420949      0.00000002326080
  C   -3.90706970937269      0.35686077716015      0.00000029237293
  C   -2.62244141242724      0.91943442668112      0.00000026548494
  C   -2.81043583204748      2.40591467502108      0.00000072031974
  C   -1.80794057089801      3.36412790342616      0.00000043794769
  C   -0.42715282880741      3.19691569072296      0.00000007990762
  C   0.31062692309411      2.01441647862976     -0.00000007879773
  C   -0.12446815470640      0.69557966783899     -0.00000008732707
  C   -1.43354046148849      0.21455612558312      0.00000001108378
  H   -5.91644872171373      1.26018577053481     -0.00000056015544
  C   -4.89370678970325      3.96745647464135     -0.00000003382695
  H   -4.12111743273876     -0.70118694438010     -0.00000000084675
  H   -2.14523480531568      4.39551555658135      0.00000026313082
  H   0.15512593728960      4.11113713228644     -0.00000047413117
  H   1.38795273603098      2.14508955221449     -0.00000052420379
  H   0.65425741665811     -0.05825773313673      0.00000008549822
  H   -1.53841681710860     -0.86679931800511      0.00000002757942
  H   -4.19275316349448      4.80158983788790      0.00000013348257
  H   -5.53388067565554      4.07920290552271      0.87958609645168
  H   -5.53388020965309      4.07920299158027     -0.87958652482628
