# Supplementary material for: Excited-State (Anti)Aromaticity Explains Why Azulene Disobeys Kasha’s Rule
Source: J Am Chem Soc. 2023 Sep 13;145(39):21569–75. doi: 10.1021/jacs.3c07625 (PMC10557139; doi:10.1021/jacs.3c07625)
Supplement: Supplementary file 2 — ja3c07625_si_002.zip [file ja3c07625_si_002.zip › optimized_geometries_xyz/04_ISE_geometries/01_S0/02_ISE_product/04_5/orca.xyz]

21
Coordinates from ORCA-job orca
  C   -4.91907733686764      1.59798172754333      0.00000051919012
  C   -4.22683359395831      2.81275464791546     -0.00000029676362
  C   -4.00898298859619      0.53619322882362     -0.00000063873250
  C   -2.69978060087836      1.05379133723937      0.00000036983275
  C   -2.85091796539674      2.54430940459957     -0.00000019289993
  C   -1.86364791382869      3.51903481371216     -0.00000049017153
  C   -0.48623305091128      3.36350292994366      0.00000000763860
  C   0.23209659254997      2.17075464736329      0.00000023189975
  C   -0.21287569622598      0.85782109068050     -0.00000015644701
  C   -1.51117260268553      0.32509652101033      0.00000005949628
  H   -5.99446570584180      1.49117117312070      0.00000114901483
  H   -4.66228197437122      3.80057284270570     -0.00000065897591
  H   -4.28164942178733     -0.50564428544062     -0.00000014446072
  H   -2.22885470887362      4.54207367430391     -0.00000028505645
  H   0.10118921335927      4.27409910980517      0.00000045254983
  H   1.31155214897324      2.28353399233548      0.00000051153425
  H   0.57773894564757      0.11425989327482     -0.00000021107041
  C   -1.56598708441332     -1.18508319578279     -0.00000002555494
  H   -2.57739032902691     -1.57613662081685     -0.00000004076592
  H   -1.04893294320404     -1.57801853071087      0.87870052944586
  H   -1.04893298366307     -1.57801840162594     -0.87870068970333
