# Supplementary material for: Excited-State (Anti)Aromaticity Explains Why Azulene Disobeys Kasha’s Rule
Source: J Am Chem Soc. 2023 Sep 13;145(39):21569–75. doi: 10.1021/jacs.3c07625 (PMC10557139; doi:10.1021/jacs.3c07625)
Supplement: Supplementary file 2 — ja3c07625_si_002.zip [file ja3c07625_si_002.zip › optimized_geometries_xyz/04_ISE_geometries/01_S0/02_ISE_product/06_7/orca.xyz]

21
Coordinates from ORCA-job orca
  C   -4.95981544164708      1.43180117135549      0.00000092319157
  C   -4.27185014675510      2.65430061352976     -0.00000058840277
  C   -4.04709158622077      0.37195110306558     -0.00000025370756
  C   -2.74865601118199      0.90476442770946      0.00000002574511
  C   -2.89553275775980      2.39198999312319     -0.00000079521324
  C   -1.89113581339046      3.34902428421825     -0.00000071460092
  C   -0.50452062048757      3.20165236241337     -0.00000018770842
  C   0.19048285866541      1.98696728068442     -0.00000036591138
  C   -0.26044646172888      0.67376567164660     -0.00000030001619
  C   -1.56660878386798      0.18881447775846      0.00000023268656
  H   -6.03541886203677      1.32528170276029      0.00000165721092
  H   -4.71650819765603      3.63793453885106     -0.00000085188742
  H   -4.28653425738375     -0.68055649269841     -0.00000044761613
  H   -2.25004394541239      4.37470261825703     -0.00000076444466
  C   0.33977678494728      4.45838580990484      0.00000042157205
  H   1.27222322442027      2.08789598888065     -0.00000021129753
  H   0.51739043781122     -0.08140347900874     -0.00000029018803
  H   -1.67162727251228     -0.89231077511441      0.00000065599207
  H   -0.27826346221098      5.35538383984049      0.00000054247700
  H   0.98757044429730      4.49838274912044     -0.87948170314705
  H   0.98756987011037      4.49838211370215      0.87948301526601
