# Supplementary material for: Excited-State (Anti)Aromaticity Explains Why Azulene Disobeys Kasha’s Rule
Source: J Am Chem Soc. 2023 Sep 13;145(39):21569–75. doi: 10.1021/jacs.3c07625 (PMC10557139; doi:10.1021/jacs.3c07625)
Supplement: Supplementary file 2 — ja3c07625_si_002.zip [file ja3c07625_si_002.zip › optimized_geometries_xyz/04_ISE_geometries/01_S0/02_ISE_product/08/orca.xyz]

21
Coordinates from ORCA-job orca
  C   -5.00190258090470      1.48141077824922     -0.00000106637647
  C   -4.33285542167771      2.70927753040832      0.00000152887322
  C   -4.06942648180235      0.43213182998642     -0.00000024018187
  C   -2.78208668472018      0.98201144408192      0.00000020328119
  C   -2.94957650121155      2.46125530157484     -0.00000012155242
  C   -1.94550073319166      3.41167659121061     -0.00000035588153
  C   -0.56208284164348      3.24331625624876     -0.00000045718489
  C   0.19720868008938      2.07297440398276     -0.00000013433791
  C   -0.28220065823271      0.75613472307192      0.00000037025118
  C   -1.58509171894242      0.28019404089028      0.00000039254722
  H   -6.07552769815494      1.35773546438069     -0.00000166830515
  H   -4.78870385297721      3.68780547684808      0.00000255052028
  H   -4.29559711449671     -0.62351254261971     -0.00000063487888
  H   -2.28587444436860      4.44353752570449     -0.00000034858917
  H   0.00883632570372      4.16495315736179     -0.00000098312686
  C   1.70126083818397      2.22344583103684     -0.00000010851530
  H   0.48584738738704     -0.01049133880093      0.00000106932455
  H   -1.68573408502003     -0.80170085027017      0.00000025934265
  H   2.00314427617042      3.26951352486089     -0.00000029079130
  H   2.13857172245475      1.74279526286308     -0.87871928048574
  H   2.13857158735498      1.74279558892988      0.87871931606718
