# Supplementary material for: Excited-State (Anti)Aromaticity Explains Why Azulene Disobeys Kasha’s Rule
Source: J Am Chem Soc. 2023 Sep 13;145(39):21569–75. doi: 10.1021/jacs.3c07625 (PMC10557139; doi:10.1021/jacs.3c07625)
Supplement: Supplementary file 2 — ja3c07625_si_002.zip [file ja3c07625_si_002.zip › optimized_geometries_xyz/04_ISE_geometries/02_T1/01_ISE_reactant/01/orca.xyz]

21
Coordinates from ORCA-job orca
  C   -4.94879131984563      1.45283369306630     -0.03248544008858
  C   -4.25995159558033      2.80300818084836     -0.02116848220067
  C   -3.94001844876971      0.46237319676169     -0.02845980185989
  C   -2.64671798504859      1.03721599714916     -0.01541967353198
  C   -2.79151336244849      2.46058871894064     -0.01049068612705
  C   -1.77602401622376      3.43906511164576      0.00199745746324
  C   -0.42003445266901      3.27055248906347      0.01247971083542
  C   0.32714844492027      2.03162989147697      0.01346998268784
  C   -0.13565444665336      0.74850948179654      0.00409137671235
  C   -1.47222564090334      0.26786909887315     -0.00914845202001
  H   -4.13020794459986     -0.60247921843461     -0.03456937322057
  H   -2.12552482465662      4.46802787496402      0.00341660588709
  H   0.18036110891383      4.17235269467229      0.02119426708621
  H   1.40481166222841      2.14942333069298      0.02300620333407
  H   0.62590969606828     -0.02465705854064      0.00713456091216
  H   -1.60178381181143     -0.80754311680728     -0.01493081694771
  H   -4.55425273699668      3.39004943239365      0.85664827929924
  H   -4.53972510910175      3.39764966438237     -0.89860871604740
  C   -6.29078213928948      1.24223827701211     -0.04422107065150
  H   -6.69836170403826      0.23966573780951     -0.05170372713010
  H   -6.99360137349444      2.06495652223353     -0.04646220439216
