# Supplementary material for: Excited-State (Anti)Aromaticity Explains Why Azulene Disobeys Kasha’s Rule
Source: J Am Chem Soc. 2023 Sep 13;145(39):21569–75. doi: 10.1021/jacs.3c07625 (PMC10557139; doi:10.1021/jacs.3c07625)
Supplement: Supplementary file 2 — ja3c07625_si_002.zip [file ja3c07625_si_002.zip › optimized_geometries_xyz/04_ISE_geometries/02_T1/01_ISE_reactant/02/orca.xyz]

21
Coordinates from ORCA-job orca
  C   -5.01065476025714      1.41780932810471      0.03058993918300
  C   -4.25680120073360      2.73531214709581      0.03818154191007
  C   -3.92490030266470      0.40070675231660      0.00928794138752
  C   -2.67513066654896      1.00041789144347      0.00525565921879
  C   -2.85542951610667      2.43867841448663      0.02258220359231
  C   -1.82787012189973      3.43239246302379      0.02433519187863
  C   -0.47900422815401      3.26675266501620      0.01159830283425
  C   0.28956962864473      2.05135376433064     -0.00722019287205
  C   -0.15569006992246      0.75020737961524     -0.01784336027978
  C   -1.46786055217751      0.25833719755777     -0.01283701645860
  H   -2.17828040113728      4.45796177732465      0.03783843476172
  H   0.11115291638340      4.17644186338458      0.01627121886932
  H   1.36461724459748      2.18792148143444     -0.01412540823146
  H   0.61975036492075     -0.00883147512912     -0.03210674080047
  H   -1.58287871064392     -0.81927519018110     -0.02374170974732
  C   -4.86105771523475      3.94908900410565      0.05677964650897
  H   -4.29952110258290      4.87288464150447      0.06196965444130
  H   -5.93955585387479      4.03364106241485      0.06713359145889
  H   -4.08975501610498     -0.66760401269078     -0.00102089283777
  H   -5.67305975296565      1.33259848332005     -0.83963104159646
  H   -5.65617018353724      1.31308436152141      0.91133303677913
