# Supplementary material for: Excited-State (Anti)Aromaticity Explains Why Azulene Disobeys Kasha’s Rule
Source: J Am Chem Soc. 2023 Sep 13;145(39):21569–75. doi: 10.1021/jacs.3c07625 (PMC10557139; doi:10.1021/jacs.3c07625)
Supplement: Supplementary file 2 — ja3c07625_si_002.zip [file ja3c07625_si_002.zip › optimized_geometries_xyz/04_ISE_geometries/02_T1/01_ISE_reactant/03/orca.xyz]

21
Coordinates from ORCA-job orca
  C   -4.86736154562515      1.52883760583998     -0.32380568224108
  C   -4.27788667816830      2.76198992403463      0.03888336209948
  C   -3.90154329011765      0.49741377746498     -0.26014945111687
  C   -2.67191774899233      0.99303123427246      0.10008691017915
  C   -2.81283445934306      2.47867564891930      0.36264345656274
  C   -1.82238301964132      3.40113784458028     -0.27124374485897
  C   -0.47051181914982      3.18787130315162     -0.36232134039715
  C   0.26738608392018      2.04305642470416     -0.03806579398954
  C   -0.19024751977039      0.72348981961562      0.26689948923951
  C   -1.46190864527629      0.23922439619583      0.27233432333358
  H   -5.91117030832715      1.39691614676658     -0.56916090604162
  H   -4.09957269218867     -0.54454735179645     -0.47400522279420
  H   -2.20879233284345      4.35890703886502     -0.59684269245545
  H   0.11461798593124      4.02485803804632     -0.73050559955786
  H   1.34432777309146      2.14790381742204     -0.10081586802714
  H   0.59813303296000     -0.00208304741477      0.43487038625098
  H   -1.58584120751213     -0.83171675175498      0.39780750906257
  C   -4.88158125208363      3.97623105367574      0.14139762841083
  H   -4.34278099015802      4.85399292416484      0.47223409245345
  H   -5.92657218408960      4.10212571124349     -0.10945990313211
  H   -2.70001918261581      2.60075444200322      1.45499904701968
