# Supplementary material for: Excited-State (Anti)Aromaticity Explains Why Azulene Disobeys Kasha’s Rule
Source: J Am Chem Soc. 2023 Sep 13;145(39):21569–75. doi: 10.1021/jacs.3c07625 (PMC10557139; doi:10.1021/jacs.3c07625)
Supplement: Supplementary file 2 — ja3c07625_si_002.zip [file ja3c07625_si_002.zip › optimized_geometries_xyz/04_ISE_geometries/02_T1/01_ISE_reactant/04/orca.xyz]

21
Coordinates from ORCA-job orca
  C   -4.93734687810008      1.49362006410947     -0.17790447806828
  C   -4.31013802117010      2.68834016207940     -0.00908586711420
  C   -3.93704484119221      0.46122720760672     -0.26007153004262
  C   -2.64942701363911      1.03677108497834     -0.15279730428299
  C   -2.85781803593982      2.46157647545639     -0.02631483231422
  C   -1.87231915064326      3.48210431229687     -0.00736145686096
  C   -0.48571871930756      3.16059210233204     -0.53011288037332
  C   0.25197047653260      2.07823457215508      0.20473283004252
  C   -0.18581322393284      0.79793455303793      0.33640632581536
  C   -1.46536184668289      0.29593241684778      0.01115250808174
  H   -6.00262599340711      1.33442535936975     -0.24736988179494
  H   -4.78142266908605      3.65567174910423      0.05792035925520
  H   -4.13253304237207     -0.59797097232897     -0.34780188172034
  H   1.23984378380151      2.32600524104116      0.57352835117099
  H   0.51618623057300      0.07591538666303      0.74210593105347
  H   -1.58216769532399     -0.78222819903646      0.01294118553711
  C   -2.16501178632069      4.74895866477991      0.40066798306401
  H   -3.14306204080403      5.01840553438025      0.77355486299011
  H   -1.41112136048818      5.52474494977511      0.39098708613148
  H   0.10860486499993      4.07399418900970     -0.52750387490931
  H   -0.59366303749675      2.85925514634199     -1.58078343566081
