# Supplementary material for: Excited-State (Anti)Aromaticity Explains Why Azulene Disobeys Kasha’s Rule
Source: J Am Chem Soc. 2023 Sep 13;145(39):21569–75. doi: 10.1021/jacs.3c07625 (PMC10557139; doi:10.1021/jacs.3c07625)
Supplement: Supplementary file 2 — ja3c07625_si_002.zip [file ja3c07625_si_002.zip › optimized_geometries_xyz/04_ISE_geometries/02_T1/01_ISE_reactant/05/orca.xyz]

21
Coordinates from ORCA-job orca
  C   -4.85074439336160      1.31811124617232     -0.05908151865298
  C   -4.18038585409233      2.45056806845074      0.43565100910025
  C   -3.98328011185602      0.50848111699670     -0.75373659437672
  C   -2.60041756529925      1.09607738957227     -0.71632686207613
  C   -2.81040125789540      2.40257819311147      0.03303943486478
  C   -1.84674572408452      3.34900176120949      0.18102843026966
  C   -0.47632336815154      3.20756517418048     -0.23915638268576
  C   0.23508309383928      2.04248047468245     -0.36354762658138
  C   -0.19861833160559      0.72243678630049     -0.08547605576025
  C   -1.52928989269493      0.24907133575345     -0.03779327143217
  H   -5.90550940352428      1.12289723582407      0.07727977546435
  H   -4.62613880870959      3.25059303623107      1.00847099032068
  H   -4.23374098041192     -0.41161360734488     -1.25929588524543
  H   -2.12362530422868      4.29692972219708      0.63138707999365
  H   0.07518188818304      4.13105639578151     -0.37878899135230
  H   1.29228167384664      2.15120529655586     -0.58310057596631
  H   0.57745413550047     -0.00106975412469      0.14110463754312
  C   -1.83778103093183     -0.93203512571453      0.57575033804500
  H   -2.85474014277109     -1.29059526700249      0.63926638447037
  H   -1.06499708962546     -1.52839233329534      1.04334483843432
  H   -2.24052153212533      1.31822285446245     -1.72947915437674
