# Supplementary material for: Excited-State (Anti)Aromaticity Explains Why Azulene Disobeys Kasha’s Rule
Source: J Am Chem Soc. 2023 Sep 13;145(39):21569–75. doi: 10.1021/jacs.3c07625 (PMC10557139; doi:10.1021/jacs.3c07625)
Supplement: Supplementary file 2 — ja3c07625_si_002.zip [file ja3c07625_si_002.zip › optimized_geometries_xyz/04_ISE_geometries/02_T1/01_ISE_reactant/06/orca.xyz]

21
Coordinates from ORCA-job orca
  C   -4.92769110805016      1.55979240883757     -0.18631757416998
  C   -4.25729866923987      2.73008942655685     -0.01584131099361
  C   -3.96388886467561      0.48591523823726     -0.22474906950472
  C   -2.65833244856454      1.01028594345160     -0.10566189013132
  C   -2.82063145691005      2.44577347240368      0.03310581179688
  C   -1.83564392725079      3.40160467893789      0.31987862651172
  C   -0.48750926725134      3.23073638779190      0.18407004487878
  C   0.17019155749450      2.07824007691505     -0.51066053681728
  C   -0.14941833266954      0.69070791519187      0.02310758124380
  C   -1.49498991825871      0.23916927581091      0.02933737922328
  H   -5.99642835483353      1.43783896544634     -0.27459308040805
  H   -4.68147402451638      3.72031246833064      0.05720438157073
  H   -4.20027840426702     -0.56559411922394     -0.30393110782040
  H   -2.18530990288071      4.36470967915883      0.67974748069731
  H   0.15935248849621      4.03300937763427      0.52008671255655
  H   -1.64055776818300     -0.82752819774671      0.16583728503523
  C   0.87316838070002     -0.12273280198469      0.39838257527728
  H   0.68644335864953     -1.12978222529501      0.74914540848951
  H   1.90292649337273      0.20566754122831      0.36013833183335
  H   1.25025615966899      2.21832496490546     -0.49580916734190
  H   -0.13484599083066      2.10433952341187     -1.56560788192719
