# Supplementary material for: Excited-State (Anti)Aromaticity Explains Why Azulene Disobeys Kasha’s Rule
Source: J Am Chem Soc. 2023 Sep 13;145(39):21569–75. doi: 10.1021/jacs.3c07625 (PMC10557139; doi:10.1021/jacs.3c07625)
Supplement: Supplementary file 2 — ja3c07625_si_002.zip [file ja3c07625_si_002.zip › optimized_geometries_xyz/04_ISE_geometries/02_T1/01_ISE_reactant/07/orca.xyz]

21
Coordinates from ORCA-job orca
  C   -4.91193135053864      1.53986977705405     -0.35624280299407
  C   -4.24051910848629      2.71479150210674     -0.20077831441648
  C   -3.96331907832805      0.45045773762405     -0.16138070349493
  C   -2.69456314199603      0.98784342350977      0.09608360435983
  C   -2.85446274037683      2.41106219318650      0.10033468622007
  C   -1.83208654909514      3.39498919980228      0.53320254226013
  C   -0.46575790028777      3.26723184604592     -0.11851460970763
  C   0.26341152326381      2.03429864641465     -0.03752590441640
  C   -0.19372574155045      0.75220339085073      0.23353375395616
  C   -1.49493407558657      0.25994154325287      0.29364225359983
  H   -5.96069016395299      1.41743086658367     -0.57886680728582
  H   -4.64992966959815      3.71166490386798     -0.26264799681109
  H   -4.19882902637572     -0.60265981292663     -0.21962692856047
  H   1.32532426026877      2.12331386424732     -0.24064442388011
  H   0.58359479895793      0.00009707546613      0.32078651728201
  H   -1.60238157974282     -0.81231181732926      0.41447434217742
  C   0.08735223435015      4.36010844441612     -0.69038229247568
  H   -0.43664482451714      5.30555776676849     -0.73445379693851
  H   1.07654478117260      4.32231601259920     -1.12895116089990
  H   -2.20786450504346      4.40809030028772      0.38856387401396
  H   -1.69191814253715      3.26481313617167      1.61718416801168
