# Supplementary material for: Excited-State (Anti)Aromaticity Explains Why Azulene Disobeys Kasha’s Rule
Source: J Am Chem Soc. 2023 Sep 13;145(39):21569–75. doi: 10.1021/jacs.3c07625 (PMC10557139; doi:10.1021/jacs.3c07625)
Supplement: Supplementary file 2 — ja3c07625_si_002.zip [file ja3c07625_si_002.zip › optimized_geometries_xyz/04_ISE_geometries/02_T1/01_ISE_reactant/08/orca.xyz]

21
Coordinates from ORCA-job orca
  C   -4.93029238009186      1.52546863163324     -0.13708770796593
  C   -4.28242430035999      2.65753700794041      0.26158108046048
  C   -3.96462203067552      0.49639928112724     -0.38965498905252
  C   -2.66192463530874      0.99182687815183     -0.10663032167257
  C   -2.83751607731819      2.39858284997152      0.25193615427745
  C   -1.87594020923311      3.38888419967951      0.31167533180916
  C   -0.50382209518118      3.28807184371023      0.06855527373184
  C   0.30375456804856      2.11708170800742     -0.02388177004530
  C   -0.21253761959038      0.79078979235960      0.50003289273208
  C   -1.47990908389104      0.29118359362632     -0.12365412364797
  H   -5.99823481748468      1.41101047992520     -0.24833981414332
  H   -4.72789332118668      3.61075834987460      0.50373148004001
  H   -4.18644249853167     -0.51149115764430     -0.70866233035702
  H   -2.25066896781316      4.39838724688423      0.45287242855548
  H   0.02000387924912      4.22654351135452     -0.07916433575700
  H   -1.48899885460630     -0.72815332180275     -0.49084107491351
  C   1.56966755662897      2.20834475229623     -0.50683110183232
  H   1.96946930485108      3.15042346733171     -0.86055761565598
  H   2.21669213048296      1.34331498122673     -0.56536592683994
  H   0.57163198227116      0.04322923922314      0.38345437636328
  H   -0.37199253025922      0.90707666512324      1.58224209391360
