# Supplementary material for: Excited-State (Anti)Aromaticity Explains Why Azulene Disobeys Kasha’s Rule
Source: J Am Chem Soc. 2023 Sep 13;145(39):21569–75. doi: 10.1021/jacs.3c07625 (PMC10557139; doi:10.1021/jacs.3c07625)
Supplement: Supplementary file 2 — ja3c07625_si_002.zip [file ja3c07625_si_002.zip › optimized_geometries_xyz/04_ISE_geometries/02_T1/02_ISE_product/01/orca.xyz]

21
Coordinates from ORCA-job orca
  C   -4.87091602902994      1.47169900952279      0.00000043043567
  C   -4.14736767062788      2.69822809121701      0.00000038267464
  C   -3.92586842384283      0.47043814297685      0.00000037970488
  C   -2.58104336290680      1.04775606271660      0.00000068179368
  C   -2.73171359139746      2.44479006556881      0.00000048288057
  C   -1.73904523835959      3.46130069626182      0.00000012174744
  C   -0.36078858342158      3.27065057912398     -0.00000035863530
  C   0.38176715683080      2.09582666024351     -0.00000062472225
  C   -0.09852456512169      0.75027897617410      0.00000013226841
  C   -1.38004642454794      0.27632071922941      0.00000054737965
  C   -6.35849050020684      1.32777725013119     -0.00000024955317
  H   -4.58816545297856      3.68688613805272      0.00000006254947
  H   -4.12758719470810     -0.59241705817327     -0.00000010893708
  H   -2.09511109308059      4.48439605213032      0.00000011310866
  H   0.22777868983068      4.18334896075265     -0.00000102240172
  H   1.45842015653709      2.20758589831666     -0.00000072991742
  H   0.67939082173365     -0.00684351104291      0.00000035047897
  H   -1.50602476521120     -0.80071555349401      0.00000088835279
  H   -6.64812038356296      0.27648435326566     -0.00000250123828
  H   -6.80842142623343      1.79727599396216     -0.87947399461212
  H   -6.80842211969478      1.79727247306392      0.87947501664248
