# Supplementary material for: Excited-State (Anti)Aromaticity Explains Why Azulene Disobeys Kasha’s Rule
Source: J Am Chem Soc. 2023 Sep 13;145(39):21569–75. doi: 10.1021/jacs.3c07625 (PMC10557139; doi:10.1021/jacs.3c07625)
Supplement: Supplementary file 2 — ja3c07625_si_002.zip [file ja3c07625_si_002.zip › optimized_geometries_xyz/04_ISE_geometries/02_T1/02_ISE_product/02_3/orca.xyz]

21
Coordinates from ORCA-job orca
  C   -4.89689478592862      1.37644109901583      0.00000003818033
  C   -4.21463072178005      2.62645891678677     -0.00000002618678
  C   -3.94930446861467      0.38265678495819      0.00000023022921
  C   -2.62010163254358      0.97777259246142      0.00000054711026
  C   -2.78702867848737      2.37502203595406      0.00000048294928
  C   -1.78850297487910      3.38764377055148      0.00000081354900
  C   -0.41199495949484      3.20233028624297      0.00000024596973
  C   0.34059987903654      2.03109648574804     -0.00000046797388
  C   -0.13252114384528      0.68753087456111     -0.00000039321317
  C   -1.41401948240350      0.21244892083469      0.00000030521568
  H   -5.96842107362924      1.25078785113811     -0.00000045023891
  C   -4.88444780219973      3.95170048853606     -0.00000049372775
  H   -4.13305181229412     -0.68252342109054     -0.00000006042944
  H   -2.13184521712562      4.41366127813205      0.00000178420903
  H   0.17111797059424      4.11852904213439      0.00000056126313
  H   1.41640319925650      2.15111191032353     -0.00000094892278
  H   0.64666775430455     -0.06830009545037     -0.00000067694911
  H   -1.53892298972725     -0.86469858535767      0.00000035247541
  H   -4.18023327278109      4.78080504948562     -0.00000164275570
  H   -5.53158826819734      4.05339304672023      0.87692440188236
  H   -5.53158951926037      4.05339166831401     -0.87692460263588
