# Supplementary material for: Excited-State (Anti)Aromaticity Explains Why Azulene Disobeys Kasha’s Rule
Source: J Am Chem Soc. 2023 Sep 13;145(39):21569–75. doi: 10.1021/jacs.3c07625 (PMC10557139; doi:10.1021/jacs.3c07625)
Supplement: Supplementary file 2 — ja3c07625_si_002.zip [file ja3c07625_si_002.zip › optimized_geometries_xyz/04_ISE_geometries/02_T1/02_ISE_product/04_5/orca.xyz]

21
Coordinates from ORCA-job orca
  C   -4.97190881796685      1.60184604596355      0.00000101226490
  C   -4.25908650221879      2.78774514865262      0.00000074463501
  C   -4.03022364467731      0.56064715796428      0.00000075859366
  C   -2.68349704655602      1.10119680720541      0.00000014219572
  C   -2.83008603072653      2.49969743477880      0.00000014331263
  C   -1.84695056408775      3.53456998236577     -0.00000045572887
  C   -0.48780733393538      3.37342955731429     -0.00000038754046
  C   0.26814767782965      2.17641012944036     -0.00000008088876
  C   -0.19953328344326      0.85964245918502     -0.00000066273079
  C   -1.47943547469106      0.31699074554295     -0.00000102018128
  H   -6.04381452527668      1.48976396203065      0.00000174480422
  H   -4.67047927584407      3.78750533563500      0.00000047684278
  H   -4.27775970299322     -0.48939493402208      0.00000088505942
  H   -2.22689233288212      4.54964344610825     -0.00000048633477
  H   0.09699517328764      4.28802026936154     -0.00000070310186
  H   1.34391311371818      2.29579903129502      0.00000005105349
  H   0.59421880356427      0.11604250132841     -0.00000093150649
  C   -1.55915924462784     -1.19355074490842     -0.00000048253409
  H   -2.57899168352807     -1.56728099625806     -0.00000798794296
  H   -1.06155132557001     -1.61233610558436      0.87931347519821
  H   -1.06153797937476     -1.61233723339902     -0.87930623546972
