# Supplementary material for: Excited-State (Anti)Aromaticity Explains Why Azulene Disobeys Kasha’s Rule
Source: J Am Chem Soc. 2023 Sep 13;145(39):21569–75. doi: 10.1021/jacs.3c07625 (PMC10557139; doi:10.1021/jacs.3c07625)
Supplement: Supplementary file 2 — ja3c07625_si_002.zip [file ja3c07625_si_002.zip › optimized_geometries_xyz/04_ISE_geometries/02_T1/02_ISE_product/06_7/orca.xyz]

21
Coordinates from ORCA-job orca
  C   -5.01358361460667      1.43967922343201     -0.00000015816075
  C   -4.31029905724796      2.62867117895418     -0.00000032381808
  C   -4.06246530684475      0.39740184066518      0.00000058010509
  C   -2.73215267695533      0.95015720777648      0.00000029941368
  C   -2.87619130149121      2.34798583732767     -0.00000008041507
  C   -1.88015077801492      3.36509795647245      0.00000010084419
  C   -0.51424573989272      3.21459231149174     -0.00000041463986
  C   0.22214882734809      1.98494212856172     -0.00000137099867
  C   -0.24629769829568      0.67459799887022     -0.00000061972275
  C   -1.54198040251005      0.17778974596465      0.00000065596690
  H   -6.08519454208563      1.32348877128702     -0.00000074289313
  H   -4.73042201840075      3.62470039241823     -0.00000070555821
  H   -4.27961384495178     -0.66200191800236      0.00000097521882
  H   -2.25480213318898      4.38287889778923      0.00000076886815
  C   0.33457180167853      4.45772638776590      0.00000043677162
  H   1.29971854073733      2.09778114774079     -0.00000216811233
  H   0.53338815635203     -0.08144296132267     -0.00000079957168
  H   -1.65931559132266     -0.89917927638530      0.00000128277932
  H   -0.26775312050015      5.36472871864643     -0.00000055207807
  H   0.98780156294154      4.47375705400673     -0.87742580962363
  H   0.98779893725174      4.47375735653966      0.87742864562443
