# Supplementary material for: Excited-State (Anti)Aromaticity Explains Why Azulene Disobeys Kasha’s Rule
Source: J Am Chem Soc. 2023 Sep 13;145(39):21569–75. doi: 10.1021/jacs.3c07625 (PMC10557139; doi:10.1021/jacs.3c07625)
Supplement: Supplementary file 2 — ja3c07625_si_002.zip [file ja3c07625_si_002.zip › optimized_geometries_xyz/04_ISE_geometries/02_T1/02_ISE_product/08/orca.xyz]

21
Coordinates from ORCA-job orca
  C   -5.05630232093643      1.45073697545722     -0.00000029281017
  C   -4.34808951306388      2.68059713981550     -0.00000038605674
  C   -4.11835354233736      0.44524009347898      0.00000050112978
  C   -2.77633073279916      1.03444379386868      0.00000008201019
  C   -2.93225433003196      2.42908756745589     -0.00000020362330
  C   -1.93373105764725      3.43915369699737     -0.00000009321390
  C   -0.55253145228539      3.25316526345794      0.00000024615644
  C   0.21954020369004      2.09635110797966     -0.00000010997318
  C   -0.29010579721168      0.75059101404429     -0.00000000073341
  C   -1.56914063378815      0.27642902649255      0.00000026574236
  H   -6.12804669440399      1.33601339527764     -0.00000039220360
  H   -4.79081151140534      3.66727237464767     -0.00000056476235
  H   -4.31241482587742     -0.61811504918351      0.00000090744644
  H   -2.28512149139374      4.46382636162826      0.00000006127982
  H   0.02010866729553      4.17649932604861      0.00000021852566
  C   1.72228811070995      2.22027534533034     -0.00000010782520
  H   0.48130111426730     -0.01451464520638      0.00000021939407
  H   -1.68685232833771     -0.80185644760532      0.00000005271959
  H   2.03692646047907      3.26372182744228      0.00000131758139
  H   2.16560069622641      1.73917215355805     -0.87868842482941
  H   2.16560097885118      1.73916967901425      0.87868670404549
